# Supplementary material for: RNA-sequencing analysis reveals the potential contribution of lncRNAs in palmitic acid-induced insulin resistance of skeletal muscle cells
Source: Biosci Rep. 2020 Jan 2;40(1):BSR20192523. doi: 10.1042/BSR20192523 (PMC6944669; doi:10.1042/BSR20192523)
Supplement: Supplementary Tables S1-S6 [file BSR-2019-2523_supp1.zip]

Archive with 5 entries (5 files):
- BSR-2019-2523_suppST1.xlsx
- BSR-2019-2523_suppST2.xlsx
- BSR-2019-2523_suppST3.xlsx
- BSR-2019-2523_suppST4.xlsx
- BSR-2019-2523_suppST5.xls
