# Supplementary material for: RNA-sequencing analysis reveals the potential contribution of lncRNAs in palmitic acid-induced insulin resistance of skeletal muscle cells
Source: Biosci Rep. 2020 Jan 2;40(1):BSR20192523. doi: 10.1042/BSR20192523 (PMC6944669; doi:10.1042/BSR20192523)
Supplement: Supplementary Tables S1-S6 [file BSR-2019-2523_supp1.zip › BSR-2019-2523_suppST1.xlsx]

## Sheet: Sheet1
Table S1 Primers used in qPCR validation
Primers for lncRNAs	Primer	Sequence (5' to 3')
NONMMUT016415.2	Forward	GGCCTTTACCTGCTGACCAT
	Reverse	GTCTAAGCCACCTGGCCAAT
NONMMUT022119.2	Forward	ACCACTTCAGTTTGGCTTGA
	Reverse	ACGTGAGCCTCTGCCAATTT
NONMMUT013870.2	Forward	CCCATTTAGGTCCGGCTTGT
	Reverse	CTTGGGGTGTTCGCTTTGTG
ENSMUST00000184420	Forward	GTACGAAGGAGACCAGTGGC
	Reverse	GAACCACTTGTGCCAGGGAT
ENSMUST00000160839	Forward	AACCTGCCTGCAACAGGAAT
	Reverse	GGAATAGGACGTGGGTGGTC
NONMMUT124495.1	Forward	ATTCACCCAACCCAATGCCA
	Reverse	ACAACTCTAGCCATGTGCCC
NONMMUT033416.2	Forward	CAGCTGGGCATGGGTTAGAA
	Reverse	CTGCTGTCCCAGTAGGTTGG
ENSMUST00000148740	Forward	AAATCGGCTGTTTTGCACCC
	Reverse	CGTTCACTCGGTTTCTCGGA
ENSMUST00000139662	Forward	CTGCAAATGTGCCACGTCAA
	Reverse	GGTAGTCTGAACACTGGGGC
ENSMUST00000184126	Forward	TAGTCAAGTCTCAGGGCACAG
	Reverse	TAAACCTGGAGGTGACGAAGG
ENSMUST00000170150	Forward	GCACTAAATACGTGCTGGCG
	Reverse	AATTGGAACAACACCGCTGC
NONMMUT080010.1	Forward	AGCCATTGTGCGTACCTGAA
	Reverse	CTGCACCCTGTCACCATCAT
Gene primer for internal control	Primer	Sequence (5' to 3')
PPIA	Forward	GAGCTGTTTGCAGACAAAGTTC
	Reverse	CCCTGGCACATGAATCCTGG
