# Supplementary material for: RNA-sequencing analysis reveals the potential contribution of lncRNAs in palmitic acid-induced insulin resistance of skeletal muscle cells
Source: Biosci Rep. 2020 Jan 2;40(1):BSR20192523. doi: 10.1042/BSR20192523 (PMC6944669; doi:10.1042/BSR20192523)
Supplement: Supplementary Tables S1-S6 [file BSR-2019-2523_supp1.zip › BSR-2019-2523_suppST2.xlsx]

## Sheet: Sheet2
Table S2 Differentially expresssed lncRNAs in PA-treated C2C12 myotubes( Fold Change > 2, FDR q-value < 0.05 )
lncRNA_name	locus	lncRNA_source	Releation_label	PA（FPKM）	Control（FPKM）	log2FC	P-value	q-value	up/down
n285585	1:169972902-169975708	noncodeV3	exonic_sense	0.0641088	9.79285	-7.25506	4.78e-05	0.0186938	DOWN
PNCT_MMU006254	11:96944281-96966805	PMID26117828	exonic_antisense	0.00344832	0.504597	-7.1931	4.07e-05	0.0174792	DOWN
PNCT_MMU077473	12:33133054-33147586	PMID26117828	bidirectional	0.00950786	1.19619	-6.97511	8.76e-23	8.65e-19	DOWN
n270592	11:105924674-105928169	noncodeV3	exonic_sense	0.0347456	3.9392	-6.82493	5.58e-08	0.000100109	DOWN
NONMMUT043738	3:87078592-87082455	NONCODEv4	exonic_sense	0.0116419	1.30525	-6.80885	0.000117695	0.0374639	DOWN
n295284	7:141632166-141633001	noncodeV3	exonic_sense	0.18028	19.61	-6.7652	6.73e-08	0.000115551	DOWN
n288833	10:71225464-71229120	noncodeV3	exonic_sense	0.0137567	1.23377	-6.4868	0.000171779	0.0491326	DOWN
NONMMUT006349	10:79064375-79066427	NONCODEv4	exonic_sense	0.145735	12.1361	-6.37982	8.04e-08	0.000132268	DOWN
n295349	12:30016545-30017650	noncodeV3	exonic_sense	0.21561	16.3809	-6.24744	1.31e-07	0.000185073	DOWN
NONMMUT005863	10:62558556-62559194	NONCODEv4	exonic_sense	0.140821	10.3429	-6.19864	0.000123802	0.0387826	DOWN
n285362	17:17832954-17834631	noncodeV3	exonic_sense	0.0710512	4.3408	-5.93296	0.000148383	0.0454018	DOWN
n297484	12:108538360-108539544	noncodeV3	exonic_sense	0.138576	8.04439	-5.85924	2.97e-08	5.95e-05	DOWN
CUFF.146829.1	15:89767563-89768777	PMID24038472	intergenic	0.0743322	4.23536	-5.83235	1.6e-06	0.00126439	DOWN
n286915	12:32977137-32979494	noncodeV3	exonic_sense	0.0963479	4.43604	-5.52487	6.74e-07	0.000655273	DOWN
NONMMUT057069	6:54700657-54703850	NONCODEv4	exonic_sense	0.24159	7.99219	-5.04796	2.02e-22	1.6e-18	DOWN
n284825	X:103493558-103506425	NONCODEv3	intergenic	0.0349106	0.992862	-4.82985	2e-06	0.00148004	DOWN
n284164	2:170109051-170109471	noncodeV3	exonic_sense	0.245802	6.60306	-4.74757	2.05e-06	0.00148004	DOWN
n294725	11:120187961-120189848	noncodeV3	intergenic	0.0393218	0.863458	-4.45673	1.31e-11	5.75e-08	DOWN
n275452	9:35184397-35186910	noncodeV3	exonic_sense	0.0867979	1.73027	-4.3172	3.68e-05	0.0159678	DOWN
PNCT_MMU010483	14:21847578-21851034	PMID26117828	exonic_antisense	0.0124407	0.239275	-4.26553	5.16e-05	0.0195876	DOWN
CUFF.234647	10:38059497-38063348	PMID24463510	intergenic	0.0237636	0.446802	-4.23281	1e-05	0.00573984	DOWN
PNCT_MMU180723	4:82326857-82329547	PMID26117828	exonic_sense	0.0114395	0.214273	-4.22735	2.51e-05	0.0113938	DOWN
n283748	11:5761374-5762390	noncodeV3	exonic_sense	0.08405	1.43578	-4.09444	7.86e-10	2.07e-06	DOWN
n287955	11:103118444-103119721	noncodeV3	exonic_sense	0.154887	2.39605	-3.95137	1.95e-05	0.00960347	DOWN
n297666	5:23852120-23854924	noncodeV3	intergenic	0.0763703	1.04681	-3.77684	4.93e-06	0.00308669	DOWN
CUFF.111137.1	10:111763036-111764175	PMID24038472	intergenic	0.0947357	1.18133	-3.64036	1.32e-06	0.00106598	DOWN
NONMMUT052100	5:43286149-43289723	NONCODEv4	exonic_sense	0.273722	3.21765	-3.55522	2.89e-06	0.00196794	DOWN
n293878	12:75337617-75341907	NONCODEv3	intronic_sense	0.0513715	0.591334	-3.52493	3.59e-07	0.000429036	DOWN
-	8:68099524-68121386	ensembl	intergenic	0.0931668	1.03016	-3.46691	1.81e-05	0.00939473	DOWN
-	3:94994411-94997351	PMID24463510	exonic_antisense	0.037263	0.393091	-3.39905	1.3e-05	0.0069246	DOWN
n282739	11:87033870-87035259	noncodeV3	exonic_sense	0.401347	4.22236	-3.39513	5.93e-06	0.00354705	DOWN
Locus_27721	17:27235078-27242688	PMID24463510	intergenic	0.0559909	0.569109	-3.34544	4.35e-05	0.0174806	DOWN
NONMMUT036956	2:37798996-37800123	NONCODEv4	exonic_sense	0.231335	2.31858	-3.32518	8.4e-05	0.029092	DOWN
NONMMUT012346	11:106058136-106059320	NONCODEv4	exonic_sense	0.277163	2.50501	-3.17601	7.96e-05	0.0280515	DOWN
NONMMUT028572	17:22776230-22817747	NONCODEv4	intergenic	0.0996564	0.871222	-3.12801	1.63e-10	4.6e-07	DOWN
-	9:88841798-88858801	gencode	exonic_antisense	0.0342809	0.297546	-3.11763	4.38e-05	0.0174806	DOWN
CUFF.138828.1	13:114276669-114280943	PMID24038472	intergenic	0.0747185	0.641215	-3.10127	2.62e-05	0.0117189	DOWN
n280934	3:103962591-103965763	noncodeV3	exonic_sense	0.199919	1.67356	-3.06543	2.15e-05	0.0104898	DOWN
n284692	9:52074583-52077874	NONCODEv3	exonic_sense	0.129154	1.04723	-3.01941	6.21e-07	0.000644913	DOWN
n294533	6:24613811-24614592	noncodeV3	exonic_sense	0.11507	0.875202	-2.92711	4.29e-05	0.0174806	DOWN
NONMMUT018873	13:100695116-100698465	NONCODEv4	exonic_sense	0.277338	2.06375	-2.89555	2.21e-05	0.0106455	DOWN
n285940	11:51581879-51583918	NONCODEv3	exonic_sense	0.0915068	0.653216	-2.83561	0.000141847	0.0437411	DOWN
n286760	10:89409391-89412913	noncodeV3	exonic_sense	0.0945046	0.655744	-2.79468	4.18e-09	1.03e-05	DOWN
3222401L13Rik	18:37655451-37661742	Refseq		0.00940941	0.0562329	-2.57924	3.83368e-05	0.00174442	DOWN
n275486	17:63045993-63049140	noncodeV3	intergenic	0.27512	1.31041	-2.25188	6.81e-07	0.000655273	DOWN
n289945	12:4817561-4818304	noncodeV3	exonic_sense	1.72038	7.11363	-2.04786	2.06e-06	0.00148004	DOWN
PNCT_MMU012838	15:87715547-87759364	PMID26117828	exonic_sense	0.216365	0.812789	-1.90942	0.000159386	0.0462853	DOWN
NONMMUT068551	9:34743859-34746685	NONCODEv4	intronic_sense	0.144817	0.536211	-1.88857	0.000154052	0.0460651	DOWN
NONMMUT042769	3:41163048-41172663	NONCODEv4	intergenic	0.591116	2.06405	-1.80396	9.62e-06	0.00558557	DOWN
4930512H18Rik	8:61849006-61922834	Refseq	intronic_antisense	0.264562	0.84051	-1.66766	3.82505e-06	0.000241219	DOWN
NONMMUT039151	2:113755502-113758626	NONCODEv4	exonic_sense	0.435504	1.37029	-1.65373	8.69e-05	0.0295812	DOWN
CUFF.109674.1	11:30362536-30364234	PMID24038472	intergenic	0.528284	1.55745	-1.5598	0.000151959	0.0458083	DOWN
n288959	14:70079423-70082545	noncodeV3	exonic_sense	3.36532	9.52695	-1.50127	2.36e-05	0.0111023	DOWN
2310039L15Rik	10:95336276-95363216	Refseq	intergenic	0.464333	1.31094	-1.49737	0.000522031	0.0151942	DOWN
8430429K09Rik	11:3452365-3479831	Refseq	antisense	0.529688	0.213282	1.31238	0.00209791	0.0442858	UP
n267506	19:3371925-3374092	noncodeV3	intronic_sense	2.75558	0.881442	1.64442	6.28e-05	0.0233912	UP
NONMMUT065986	8:70209260-70212278	NONCODEv4	exonic_sense	0.801747	0.255726	1.64855	9.07e-05	0.0300749	UP
-	7:100459416-100467190	gencode	exonic_antisense	0.882886	0.267324	1.72364	8.12e-05	0.0283598	UP
NONMMUT033416	19:3386211-3387996	NONCODEv4	bidirectional	10.0801	3.01594	1.74083	8.08e-07	0.00074139	UP
2810433D01Rik	11:102619796-102624416	Refseq	intergenic	0.61183	0.182292	1.74688	8.85452e-05	0.00351621	UP
CUFF.128545.1	12:86920978-86926071	PMID24038472	intergenic	0.366091	0.106653	1.77927	0.000174857	0.049653	UP
n267725	18:67319413-67321284	noncodeV3	bidirectional	1.81932	0.500693	1.8614	2.13e-06	0.00150319	UP
-	X:103460376-103483218	PMID24463510	exonic_antisense	7.30943	2.00097	1.86906	0.00015714	0.0462853	UP
NONMMUT030203	17:63051398-63053577	NONCODEv4	intergenic	3.04724	0.754631	2.01366	2.65e-05	0.0117189	UP
n285808	9:15319829-15322411	noncodeV3	intronic_sense	1.01814	0.18268	2.47854	1.87e-05	0.00949486	UP
CUFF.172942.1	19:41573945-41574819	PMID24038472	intergenic	1.30862	0.217492	2.58901	0.000171111	0.0491326	UP
CUFF.33643.1	3:90296500-90297778	PMID24038472	intronic_sense	2.44306	0.367007	2.73481	0.000152033	0.0458083	UP
n280143	14:62752002-62753880	noncodeV3	intronic_sense	0.673967	0.0682756	3.30324	0.000157618	0.0462853	UP
n273005	3:132682137-132683836	noncodeV3	exonic_sense	1.05992	0.10062	3.39697	0.000109648	0.0351864	UP
NONMMUT060994	7:43524216-43526379	NONCODEv4	exonic_sense	0.704781	0.0650944	3.43657	1.2e-05	0.00649645	UP
n285710	10:93197637-93199609	noncodeV3	intronic_sense	0.513107	0.0364715	3.81442	0.00012534	0.038955	UP
PNCT_MMU108009	15:25363279-25413733	PMID26117828	exonic_sense	10.8694	0.762104	3.83414	1.9e-05	0.00949486	UP
NONMMUT019664	14:12240708-12242039	NONCODEv4	exonic_sense	4.52263	0.270823	4.06174	1.12e-05	0.00625072	UP
NONMMUT033668	19:6125139-6128166	NONCODEv4	exonic_sense	0.953911	0.0426254	4.48407	2.48e-16	1.63e-12	UP
n275744	19:29604096-29605029	noncodeV3	exonic_sense	6.53207	0.274497	4.57268	7.06e-07	0.000663037	UP
CUFF.177802.1	X:101460567-101465104	PMID24038472	intergenic	0.305425	0.0126481	4.59382	6.44e-05	0.0237631	UP
non-protein	5:105488252-105490063	NONCODEv3	exonic_sense	1.98897	0.0782801	4.66723	9.76e-07	0.000837078	UP
n281456	4:3614876-3616619	noncodeV3	exonic_sense	3.1512	0.12204	4.69048	6.12e-07	0.000644913	UP
-	9:73039718-73042779	ensembl:processed_transcript	exonic_antisense	2.40805	0.0862163	4.80376	4.91e-05	0.0189984	UP
n269287	17:63045954-63048948	NONCODEv3	intergenic	1.34144	0.0456292	4.87768	4.65e-15	2.29e-11	UP
NR_028268	8:85299632-85308279	refseq	exonic_sense	0.69331	0.0182174	5.25011	6.92e-05	0.0248364	UP
n288834	2:119733977-119735402	noncodeV3	exonic_sense	5.05074	0.129448	5.28605	6.68e-07	0.000655273	UP
n297198	8:95373111-95374293	noncodeV3	exonic_sense	5.2098	0.13328	5.28869	6.05e-07	0.000644913	UP
n280596	13:106960585-106961280	noncodeV3	exonic_sense	5.7112	0.143723	5.31243	1.58e-07	0.000215715	UP
n276969	2:163466380-163468981	noncodeV3	exonic_sense	2.84646	0.0600933	5.56582	0.000119001	0.0375767	UP
NONMMUT030696	17:78853124-78854172	NONCODEv4	exonic_sense	7.08319	0.136138	5.70125	2.32e-07	0.000305562	UP
NONMMUT036927	2:37370075-37371639	NONCODEv4	exonic_sense	12.0149	0.191255	5.97318	3.12e-08	5.95e-05	UP
n269409	2:76828880-76829790	noncodeV3	exonic_sense	4.31876	0.0628627	6.10227	0.000100453	0.0327683	UP
NONMMUT061428	7:59308035-59310834	NONCODEv4	exonic_sense	3.30386	0.0458178	6.1721	8.98e-05	0.0300749	UP
NONMMUT017527	13:52096741-52124160	NONCODEv4	intergenic	0.330008	0.00414231	6.31592	3.45e-11	1.14e-07	UP
-	6:129203249-129238501	PMID24463510	intergenic	0.205607	0.00221942	6.53356	4.3e-11	1.31e-07	UP
n277075	19:21663158-21665984	NONCODEv3	intronic_sense	0.560205	0.00513594	6.76918	4.31e-05	0.0174806	UP
NONMMUT029772	17:45433831-45441562	NONCODEv4	bidirectional	3.84293	0.0339367	6.82322	2.83e-06	0.00196055	UP
n295067	2:30447129-30447804	noncodeV3	exonic_sense	7.98711	0.0632593	6.98025	1.1e-07	0.000162072	UP
-	14:105106728-105114676	ensembl	exonic_sense	2.69384	0.0194493	7.11381	3.43e-06	0.00225421	UP
-	11:29148565-29173559	PMID24463510	exonic_antisense	1.35566	0.00639267	7.72836	2.48e-07	0.000315242	UP
-	7:75769038-75772046	ensembl:lincRNA	intergenic	4.44377	0.0142118	8.28855	2.24e-05	0.0106455	UP
n273872	7:16915382-16916322	noncodeV3	exonic_sense	21.6012	0.061056	8.46676	9.91e-43	1.96e-38	UP
-	1:162217623-162225550	gencode	intronic_antisense	3.32607	0.00539396	9.26826	5.05e-06	0.0031136	UP
NONMMUT038427	2:91017671-91019291	NONCODEv4	exonic_sense	28.4706	0.0263808	10.0758	2.3e-52	9.1e-48	UP
-	8:104845349-104846373	ensembl	bidirectional	0.671577	0	Inf	1.23e-08	2.7e-05	UP
5530601H04Rik	X:105037197-105070096	Name	intergenic	0.235322	0	Inf	3.17e-08	5.95e-05	UP
CUFF.14639.4	2:18763952-18768020	PMID24038472	intergenic	0.946358	0	Inf	1.05e-07	0.000162072	UP
TCONS_00003595	14:115042879-115046727	PMID26117828	intergenic	0.756983	0	Inf	3.7e-07	0.000429036	UP
CUFF.12650.1	1:191239161-191293434	PMID24038472	intergenic	0.318667	0	Inf	3.64e-07	0.000429036	UP
PNCT_MMU086042	13:14066858-14069060	PMID26117828	intronic_sense	0.870538	0	Inf	9.66e-07	0.000837078	UP
-	17:12741311-12815557	gencode	exonic_antisense	1.41329	0	Inf	1.69e-06	0.00130761	UP
n279143	12:4917365-4945022	noncodeV3	exonic_sense	1.2305	0	Inf	2.02e-06	0.00148004	UP
NONMMUT013071	11:120187983-120189898	NONCODEv4	intergenic	0.390219	0	Inf	4.53e-06	0.00288164	UP
-	7:73314003-73375765	PMID24463510	exonic_antisense	0.503558	0	Inf	5.42e-06	0.00329297	UP
CUFF.173071.1	18:46226108-46228413	PMID24038472	intergenic	0.308299	0	Inf	6.83e-06	0.00402427	UP
NONMMUT038981	2:105941372-105949758	NONCODEv4	intronic_antisense	0.559245	0	Inf	1.04e-05	0.00587228	UP
PNCT_MMU007484	12:32923527-32930651	PMID26117828	intergenic	0.127687	0	Inf	2.5e-05	0.0113938	UP
NONMMUT051624	5:26071275-26169461	NONCODEv4	exonic_antisense	0.266786	0	Inf	2.49e-05	0.0113938	UP
NONMMUT056187	6:31244087-31338213	NONCODEv4	intergenic	0.778535	0	Inf	2.67e-05	0.0117189	UP
CUFF.41678.1	4:48020702-48026516	PMID24038472	intergenic	0.172881	0	Inf	4.29e-05	0.0174806	UP
CUFF.63613.1	6:35012030-35013175	PMID24038472	intergenic	0.272863	0	Inf	4.38e-05	0.0174806	UP
-	17:23749236-23754065	gencode	intergenic	0.230524	0	Inf	4.45e-05	0.0175791	UP
CUFF.35954.1	3:157554012-157557788	PMID24038472	intergenic	0.178682	0	Inf	6.21e-05	0.0233498	UP
KnowTID_00005363	4:11175873-11191217	PMID23951020	bidirectional	0.227696	0	Inf	6.6e-05	0.0241092	UP
TCONS_00003330	13:28398343-28420408	PMID26117828	intergenic	0.609374	0	Inf	6.73e-05	0.0243594	UP
CUFF.8791.1_dup1	13:74555822-74561443	PMID24038472	intergenic	1.47337	0	Inf	9.01e-05	0.0300749	UP
NR_110961	11:5099748-5106100	refseq	exonic_sense	0.381336	0	Inf	9.32e-05	0.0306484	UP
-	5:123134463-123141076	ensembl	intergenic	0.668428	0	Inf	0.000159479	0.0462853	UP
-	X:103560908-103623755	PMID24463510	intergenic	0	0.475689	#NAME?	1.71e-25	2.24e-21	DOWN
CUFF.164019.1	17:17017406-17019113	PMID24038472	intergenic	0	0.952898	#NAME?	1.89e-15	1.07e-11	DOWN
A830082K12Rik	13:78202787-78279391	Name	intergenic()	0	0.313533	#NAME?	1.51e-11	5.95e-08	DOWN
NONMMUT017530	13:52119006-52124159	NONCODEv4	intergenic	0	0.382593	#NAME?	2.46e-11	8.82e-08	DOWN
TCONS_00001017	11:121492374-121506098	PMID25277336	exonic_sense	0	1.37951	#NAME?	1.09e-08	2.53e-05	DOWN
n274124	11:76339721-76343372	noncodeV3	intronic_sense	0	1.17757	#NAME?	1.11e-07	0.000162072	DOWN
NR_002875	11:62551504-62553206	refseq	exonic_sense	0	3.29451	#NAME?	5.87e-07	0.000644913	DOWN
CUFF.52729.1	5:81828060-81830042	PMID24038472	intergenic	0	0.259372	#NAME?	8.75e-07	0.000784996	DOWN
n422207	8:57505815-57508877	noncodeV3	intergenic	0	0.207938	#NAME?	1.09e-06	0.000918756	DOWN
CUFF.123835.1	12:21378834-21379696	PMID24038472	intergenic	0	0.566029	#NAME?	1.13e-06	0.000927843	DOWN
PNCT_MMU019173	2:30205945-30209577	PMID26117828	bidirectional	0	0.150374	#NAME?	3.02e-06	0.00202235	DOWN
PNCT_MMU238723	9:41581218-41592823	PMID26117828	intergenic	0	0.493391	#NAME?	4.3e-06	0.00277954	DOWN
CUFF.104025.1	10:82433506-82436404	PMID24038472	intergenic	0	0.122282	#NAME?	1.17e-05	0.00642245	DOWN
n268836	17:71192451-71195129	noncodeV3	intronic_sense	0	0.403404	#NAME?	1.6e-05	0.00844021	DOWN
-	9:53667107-53681407	gencode	exonic_antisense	0	0.548332	#NAME?	1.89e-05	0.00949486	DOWN
PNCT_MMU013344	16:10502492-10515203	PMID26117828	exonic_sense	0	0.186936	#NAME?	4.26e-05	0.0174806	DOWN
CUFF.65944.1	6:67093806-67096866	PMID24038472	intergenic	0	0.102704	#NAME?	5.08e-05	0.0194776	DOWN
-	18:37655451-37661742	gencode	intronic_sense	0	0.0492395	#NAME?	7.68e-05	0.0273125	DOWN
CUFF.95915.1	9:41343114-41344652	PMID24038472	intergenic	0	0.246752	#NAME?	8.58e-05	0.0294457	DOWN
TCONS_00000047	1:58505148-58512616	PMID235831	bidirectional	0	0.283157	#NAME?	0.000107418	0.0347532	DOWN
Remarks:"Inf" represents infinitely great and "#NAME?" represents infinitely small
