# Supplementary material for: RNA-sequencing analysis reveals the potential contribution of lncRNAs in palmitic acid-induced insulin resistance of skeletal muscle cells
Source: Biosci Rep. 2020 Jan 2;40(1):BSR20192523. doi: 10.1042/BSR20192523 (PMC6944669; doi:10.1042/BSR20192523)
Supplement: Supplementary Tables S1-S6 [file BSR-2019-2523_supp1.zip › BSR-2019-2523_suppST3.xlsx]

## Sheet: GO
Table S3. GO corresponded to the differentially expressed mRNAs in palmitic acid-treated C2C12 myotubes
GO_ID	GO_term	TYPE	diff_gene_in_this_GO	UP_GENE	DOWN_GENE	all_diff_gene_in_all_GO	all_gene_in_this_GO	all_gene_in_all_GO	gene_UP_list	gene_DOWN_list	rich_factor	Pvalue	Qvalue
GO:0034340	response to type I interferon	biological_process	4	0	4	185	28	20791	-	ENSMUSG00000034459(Ifit1),ENSMUSG00000035692(Isg15),ENSMUSG00000023341(Mx2),ENSMUSG00000062488(Ifit3b),	16.0548	2.06e-05	0.0346239
GO:0032835	glomerulus development	biological_process	5	1	4	185	57	20791	ENSMUSG00000028024(Enpep),	ENSMUSG00000032036(Kirrel3),ENSMUSG00000022528(Hes1),ENSMUSG00000038418(Egr1),ENSMUSG00000047139(Cd24a),	9.85823	4.16e-05	0.046557
GO:0016444	somatic cell DNA recombination	biological_process	4	2	2	185	57	20791	ENSMUSG00000066551(Hmgb1),ENSMUSG00000055170(Ifng),	ENSMUSG00000039748(Exo1),ENSMUSG00000026012(Cd28),	7.88658	0.000454727	0.054551
GO:0002437	inflammatory response to antigenic stimulus	biological_process	4	1	3	185	59	20791	ENSMUSG00000066551(Hmgb1),	ENSMUSG00000044288(Cnr1),ENSMUSG00000026012(Cd28),ENSMUSG00000047139(Cd24a),	7.61924	0.000528039	0.0591227
GO:0019229	regulation of vasoconstriction	biological_process	4	3	1	185	63	20791	ENSMUSG00000036437(Npy1r),ENSMUSG00000021367(Edn1),ENSMUSG00000027077(Smtnl1),	ENSMUSG00000027335(Adra1d),	7.13548	0.000701214	0.0692758
GO:0032963	collagen metabolic process	biological_process	4	4	0	185	65	20791	ENSMUSG00000043635(Adamts3),ENSMUSG00000020810(Cygb),ENSMUSG00000050578(Mmp13),ENSMUSG00000047562(Mmp10),	-	6.91593	0.000802393	0.0709274
GO:0042310	vasoconstriction	biological_process	5	3	2	185	82	20791	ENSMUSG00000036437(Npy1r),ENSMUSG00000027077(Smtnl1),ENSMUSG00000021367(Edn1),	ENSMUSG00000024798(Htr7),ENSMUSG00000027335(Adra1d),	6.85267	0.000274942	0.0615686
GO:0042102	positive regulation of T cell proliferation	biological_process	5	1	4	185	83	20791	ENSMUSG00000055170(Ifng),	ENSMUSG00000026012(Cd28),ENSMUSG00000026532(Spta1),ENSMUSG00000022528(Hes1),ENSMUSG00000047139(Cd24a),	6.77011	0.000292619	0.054606
GO:0000086	G2/M transition of mitotic cell cycle	biological_process	5	0	5	185	84	20791	-	ENSMUSG00000044201(Cdc25c),ENSMUSG00000007656(Arpp19),ENSMUSG00000041498(Kif14),ENSMUSG00000070348(Ccnd1),ENSMUSG00000039187(Fanci),	6.68951	0.000311183	0.0522632
GO:0019395	fatty acid oxidation	biological_process	5	4	1	185	84	20791	ENSMUSG00000024900(Cpt1a),ENSMUSG00000019577(Pdk4),ENSMUSG00000020810(Cygb),ENSMUSG00000078937(Cpt1b),	ENSMUSG00000044288(Cnr1),	6.68951	0.000311183	0.0522632
GO:0034440	lipid oxidation	biological_process	5	4	1	185	86	20791	ENSMUSG00000078937(Cpt1b),ENSMUSG00000020810(Cygb),ENSMUSG00000019577(Pdk4),ENSMUSG00000024900(Cpt1a),	ENSMUSG00000044288(Cnr1),	6.53394	0.0003511	0.0512759
GO:0051341	regulation of oxidoreductase activity	biological_process	4	3	1	185	69	20791	ENSMUSG00000031722(Hp),ENSMUSG00000055170(Ifng),ENSMUSG00000021367(Edn1),	ENSMUSG00000044288(Cnr1),	6.515	0.00103736	0.0757501
GO:1903524	positive regulation of blood circulation	biological_process	5	4	1	185	89	20791	ENSMUSG00000021367(Edn1),ENSMUSG00000026360(Rgs2),ENSMUSG00000027077(Smtnl1),ENSMUSG00000036437(Npy1r),	ENSMUSG00000027335(Adra1d),	6.3137	0.000418439	0.0562215
GO:0006939	smooth muscle contraction	biological_process	5	3	2	185	89	20791	ENSMUSG00000026360(Rgs2),ENSMUSG00000021367(Edn1),ENSMUSG00000036437(Npy1r),	ENSMUSG00000027335(Adra1d),ENSMUSG00000024798(Htr7),	6.3137	0.000418439	0.0562215
GO:0014823	response to activity	biological_process	4	3	1	185	74	20791	ENSMUSG00000021367(Edn1),ENSMUSG00000027077(Smtnl1),ENSMUSG00000032942(Ucp3),	ENSMUSG00000057003(Myh4),	6.0748	0.00139962	0.0921829
