# Supplementary material for: RNA-sequencing analysis reveals the potential contribution of lncRNAs in palmitic acid-induced insulin resistance of skeletal muscle cells
Source: Biosci Rep. 2020 Jan 2;40(1):BSR20192523. doi: 10.1042/BSR20192523 (PMC6944669; doi:10.1042/BSR20192523)
Supplement: Supplementary Tables S1-S6 [file BSR-2019-2523_supp1.zip › BSR-2019-2523_suppST4.xlsx]

## Sheet: Sheet1
Table S4. Pathways corresponded to the differentially expressed mRNAs in palmitic acid-treated C2C12 myotubes
pathway_ID	PATHWAY_DES	diff_gene_in_this_pathway	UP_GENES	DOWN_GENES	diff_gene_in_all_pathway	all_gene_in_this_pathway	all_gene_in_all_pathway	all_gene_list	gene_UP_list	gene_DOWN_list	rich_factor	Pvalue	Qvalue
mmu04152	AMPK signaling pathway	7	4	3	72	126	7510	ENSMUSG00000003123(Lipe),ENSMUSG00000078937(Cpt1b),ENSMUSG00000024900(Cpt1a),ENSMUSG00000070348(Ccnd1),ENSMUSG00000021456(Fbp2),ENSMUSG00000018566(Slc2a4),ENSMUSG00000006542(Prkag3),	ENSMUSG00000003123(Lipe),ENSMUSG00000078937(Cpt1b),ENSMUSG00000024900(Cpt1a),ENSMUSG00000021456(Fbp2),	ENSMUSG00000070348(Ccnd1),ENSMUSG00000018566(Slc2a4),ENSMUSG00000006542(Prkag3),	5.79475	0.000110789	0.0167291
mmu00910	Nitrogen metabolism	2	2	0	72	17	7510	ENSMUSG00000028463(Car9),ENSMUSG00000028972(Car6),	ENSMUSG00000028463(Car9),ENSMUSG00000028972(Car6),	-	12.2712	0.00137778	0.104022
mmu04080	Neuroactive ligand-receptor interaction	9	4	5	72	285	7510	ENSMUSG00000011171(Vipr2),ENSMUSG00000026271(Gpr35),ENSMUSG00000014609(Chrne),ENSMUSG00000007480(Mc5r),ENSMUSG00000036437(Npy1r),ENSMUSG00000040495(Chrm4),ENSMUSG00000027335(Adra1d),ENSMUSG00000024798(Htr7),ENSMUSG00000044288(Cnr1),	ENSMUSG00000011171(Vipr2),ENSMUSG00000007480(Mc5r),ENSMUSG00000036437(Npy1r),ENSMUSG00000040495(Chrm4),	ENSMUSG00000026271(Gpr35),ENSMUSG00000014609(Chrne),ENSMUSG00000027335(Adra1d),ENSMUSG00000024798(Htr7),ENSMUSG00000044288(Cnr1),	3.29386	0.00164763	0.0829306
mmu04920	Adipocytokine signaling pathway	4	2	2	72	73	7510	ENSMUSG00000078937(Cpt1b),ENSMUSG00000024900(Cpt1a),ENSMUSG00000018566(Slc2a4),ENSMUSG00000006542(Prkag3),	ENSMUSG00000078937(Cpt1b),ENSMUSG00000024900(Cpt1a),	ENSMUSG00000018566(Slc2a4),ENSMUSG00000006542(Prkag3),	5.71537	0.00183852	0.0694042
mmu04910	Insulin signaling pathway	5	3	2	72	142	7510	ENSMUSG00000003123(Lipe),ENSMUSG00000021456(Fbp2),ENSMUSG00000001175(Calm1),ENSMUSG00000018566(Slc2a4),ENSMUSG00000006542(Prkag3),	ENSMUSG00000003123(Lipe),ENSMUSG00000021456(Fbp2),ENSMUSG00000001175(Calm1),	ENSMUSG00000018566(Slc2a4),ENSMUSG00000006542(Prkag3),	3.67273	0.00671278	0.202726
mmu04922	Glucagon signaling pathway	4	3	1	72	101	7510	ENSMUSG00000078937(Cpt1b),ENSMUSG00000024900(Cpt1a),ENSMUSG00000001175(Calm1),ENSMUSG00000006542(Prkag3),	ENSMUSG00000078937(Cpt1b),ENSMUSG00000024900(Cpt1a),ENSMUSG00000001175(Calm1),	ENSMUSG00000006542(Prkag3),	4.13091	0.00737271	0.185547
mmu04931	Insulin resistance	4	2	2	72	111	7510	ENSMUSG00000078937(Cpt1b),ENSMUSG00000024900(Cpt1a),ENSMUSG00000018566(Slc2a4),ENSMUSG00000006542(Prkag3),	ENSMUSG00000078937(Cpt1b),ENSMUSG00000024900(Cpt1a),	ENSMUSG00000018566(Slc2a4),ENSMUSG00000006542(Prkag3),	3.75876	0.0108778	0.23465
mmu03320	PPAR signaling pathway	3	3	0	72	82	7510	ENSMUSG00000002289(Angptl4),ENSMUSG00000078937(Cpt1b),ENSMUSG00000024900(Cpt1a),	ENSMUSG00000002289(Angptl4),ENSMUSG00000078937(Cpt1b),ENSMUSG00000024900(Cpt1a),	-	3.81606	0.0188533	0.355855
mmu05410	Hypertrophic cardiomyopathy (HCM)	3	0	3	72	84	7510	ENSMUSG00000059741(Myl3),ENSMUSG00000039115(Itga9),ENSMUSG00000006542(Prkag3),	-	ENSMUSG00000059741(Myl3),ENSMUSG00000039115(Itga9),ENSMUSG00000006542(Prkag3),	3.7252	0.0204362	0.342875
mmu05162	Measles	4	1	3	72	137	7510	ENSMUSG00000055170(Ifng),ENSMUSG00000034165(Ccnd3),ENSMUSG00000070348(Ccnd1),ENSMUSG00000023341(Mx2),	ENSMUSG00000055170(Ifng),	ENSMUSG00000034165(Ccnd3),ENSMUSG00000070348(Ccnd1),ENSMUSG00000023341(Mx2),	3.04542	0.0251408	0.379625
mmu00071	Fatty acid degradation	2	2	0	72	49	7510	ENSMUSG00000078937(Cpt1b),ENSMUSG00000024900(Cpt1a),	ENSMUSG00000078937(Cpt1b),ENSMUSG00000024900(Cpt1a),	-	4.25737	0.026008	0.357019
mmu03460	Fanconi anemia pathway	2	0	2	72	50	7510	ENSMUSG00000022528(Hes1),ENSMUSG00000039187(Fanci),	-	ENSMUSG00000022528(Hes1),ENSMUSG00000039187(Fanci),	4.17222	0.0274305	0.345168
mmu01212	Fatty acid metabolism	2	2	0	72	51	7510	ENSMUSG00000078937(Cpt1b),ENSMUSG00000024900(Cpt1a),	ENSMUSG00000078937(Cpt1b),ENSMUSG00000024900(Cpt1a),	-	4.09041	0.0288964	0.335642
mmu05221	Acute myeloid leukemia	2	0	2	72	57	7510	ENSMUSG00000070348(Ccnd1),ENSMUSG00000002111(Spi1),	-	ENSMUSG00000070348(Ccnd1),ENSMUSG00000002111(Spi1),	3.65984	0.0386055	0.416388
mmu04923	Regulation of lipolysis in adipocytes	2	2	0	72	57	7510	ENSMUSG00000003123(Lipe),ENSMUSG00000036437(Npy1r),	ENSMUSG00000003123(Lipe),ENSMUSG00000036437(Npy1r),	-	3.65984	0.0386055	0.416388
