# Supplementary material for: RNA-sequencing analysis reveals the potential contribution of lncRNAs in palmitic acid-induced insulin resistance of skeletal muscle cells
Source: Biosci Rep. 2020 Jan 2;40(1):BSR20192523. doi: 10.1042/BSR20192523 (PMC6944669; doi:10.1042/BSR20192523)
Supplement: Supplementary Tables S1-S6 [file BSR-2019-2523_supp1.zip › BSR-2019-2523_suppST5.xls]

## Sheet: Sheet1
Table S5 .Correlation analysis of the expression levels of 8 lncRNAs and 167 mRNAs
geneX	geneY	correlation	pvalue
ENSMUST00000148740	Gjb4	0.993808	5.73951e-05
ENSMUST00000148740	Smtnl2	0.993779	5.79242e-05
ENSMUST00000148740	Trim34a	0.992923	7.4943e-05
ENSMUST00000148740	Tmem202	0.990134	0.000145524
ENSMUST00000148740	Dhrs7c	0.985463	0.000315448
ENSMUST00000148740	Iqgap3	0.97848	0.00068969
ENSMUST00000148740	Lrtm2	0.978398	0.00069491
ENSMUST00000148740	RP24-325P20.7	0.977367	0.000762564
ENSMUST00000148740	Fanci	0.976626	0.000813119
ENSMUST00000148740	Cd28	0.976278	0.00083743
ENSMUST00000148740	Atcay	0.974788	0.000945444
ENSMUST00000148740	Myo1a	0.972694	0.00110824
ENSMUST00000148740	Lipg	0.970276	0.00131212
ENSMUST00000148740	Lgr6	0.969873	0.00134778
ENSMUST00000148740	Col13a1	0.968299	0.00149154
ENSMUST00000148740	Prkag3	0.963934	0.00192768
ENSMUST00000148740	Egr2	0.963114	0.00201574
ENSMUST00000148740	Crabp2	0.961968	0.00214219
ENSMUST00000148740	Spi1	0.961882	0.00215174
ENSMUST00000148740	Hivep3	0.961804	0.0021605
ENSMUST00000148740	Krt19	0.959466	0.00243124
ENSMUST00000148740	Mmel1	0.959216	0.00246105
ENSMUST00000148740	Gm42784	0.957955	0.00261449
ENSMUST00000148740	Cnr1	0.957292	0.00269704
ENSMUST00000148740	Cdc25c	0.95533	0.00294852
ENSMUST00000148740	Stab2	0.953809	0.00315117
ENSMUST00000148740	Sost	0.951502	0.00347111
ENSMUST00000148740	RP23-144N15.8	0.948605	0.00389436
ENSMUST00000148740	Ccnd3	0.947675	0.00403526
ENSMUST00000148740	Apol9b	0.94649	0.0042183
ENSMUST00000148740	Mccc1os	0.945949	0.00430337
ENSMUST00000148740	Ddx60	0.944399	0.00455119
ENSMUST00000148740	Melk	0.943237	0.00474169
ENSMUST00000148740	Sema7a	0.942433	0.0048756
ENSMUST00000148740	Tagln	0.940097	0.00527512
ENSMUST00000148740	Fpgs	0.937732	0.00569524
ENSMUST00000148740	Nuak2	0.934735	0.00625027
ENSMUST00000148740	Cxadr	0.933353	0.00651481
ENSMUST00000148740	Htr7	0.933034	0.00657661
ENSMUST00000148740	Kirrel3	0.92838	0.00751047
ENSMUST00000148740	N4bp3	0.927839	0.00762296
ENSMUST00000148740	Gm5424	0.927048	0.00778881
ENSMUST00000148740	Gm36935	0.926102	0.00798969
ENSMUST00000148740	Gpr35	0.92572	0.0080714
ENSMUST00000148740	Chst13	0.924815	0.00826665
ENSMUST00000148740	RP24-317F6.7	0.924401	0.00835685
ENSMUST00000148740	9430092D12Rik	0.921502	0.00900097
ENSMUST00000148740	Isg15	0.920199	0.00929832
ENSMUST00000148740	RP23-52F4.1	0.917394	0.00995383
ENSMUST00000148740	Ccnd1	0.917313	0.00997296
ENSMUST00000148740	Itga9	0.916723	0.0101137
ENSMUST00000148740	Kcnk2	0.915535	0.0104003
ENSMUST00000148740	Gm37936	0.91246	0.0111593
ENSMUST00000148740	Epha7	0.911453	0.0114138
ENSMUST00000148740	1700101E01Rik	0.911209	0.0114759
ENSMUST00000148740	Egr1	0.909169	0.0120007
ENSMUST00000148740	Snai3	0.906974	0.0125783
ENSMUST00000148740	Atp13a5	0.905294	0.0130292
ENSMUST00000148740	Cemip	0.902172	0.0138875
ENSMUST00000148740	Gm38357	0.900974	0.0142237
ENSMUST00000148740	Dnah6	-0.903658	0.0134756
ENSMUST00000148740	Fbp2	-0.904333	0.0132904
ENSMUST00000148740	Neurl1b	-0.906445	0.0127193
ENSMUST00000148740	Lrrc2	-0.910558	0.0116422
ENSMUST00000148740	Aff3	-0.913759	0.0108355
ENSMUST00000148740	Ucp3	-0.916603	0.0101426
ENSMUST00000148740	Cpt1b	-0.918968	0.00958315
ENSMUST00000148740	Prtg	-0.921763	0.00894219
ENSMUST00000148740	Plin2	-0.924217	0.00839696
ENSMUST00000148740	Mtl5	-0.924333	0.00837162
ENSMUST00000148740	Gm830	-0.924376	0.00836221
ENSMUST00000148740	Ifng	-0.924452	0.00834571
ENSMUST00000148740	Hmgb1	-0.924716	0.00828817
ENSMUST00000148740	Klf11	-0.93129	0.00691946
ENSMUST00000148740	Igfn1	-0.936528	0.00591524
ENSMUST00000148740	Gm12543	-0.938359	0.0055823
ENSMUST00000148740	Impa2	-0.939032	0.0054623
ENSMUST00000148740	Bmf	-0.941908	0.00496393
ENSMUST00000148740	Car9	-0.942069	0.00493674
ENSMUST00000148740	Pdk4	-0.943448	0.00470669
ENSMUST00000148740	Npy1r	-0.943501	0.00469803
ENSMUST00000148740	Ucp2	-0.943537	0.00469213
ENSMUST00000148740	Angptl4	-0.948651	0.00388735
ENSMUST00000148740	Xirp2	-0.950078	0.00367611
ENSMUST00000148740	1810011O10Rik	-0.95428	0.00308767
ENSMUST00000148740	Cpt1a	-0.956255	0.00282863
ENSMUST00000148740	Saa3	-0.956685	0.00277365
ENSMUST00000148740	Dock10	-0.959355	0.00244442
ENSMUST00000160839	Matr3-ps2	0.999998	6.28302e-12
ENSMUST00000160839	Fam13a	0.996387	1.95551e-05
ENSMUST00000160839	Hmgb1	0.992775	7.8117e-05
ENSMUST00000160839	Pof1b	0.99031	0.000140386
ENSMUST00000160839	Mtl5	0.988034	0.00021391
ENSMUST00000160839	AU018091	0.986566	0.000269486
ENSMUST00000160839	Fbp2	0.985298	0.000322643
ENSMUST00000160839	Rspo2	0.979209	0.000643931
ENSMUST00000160839	Ifng	0.977676	0.000741977
ENSMUST00000160839	Sbk2	0.973154	0.00107137
ENSMUST00000160839	Enpep	0.971364	0.00121832
ENSMUST00000160839	Hp	0.969053	0.00142179
ENSMUST00000160839	Xirp2	0.960996	0.00225235
ENSMUST00000160839	Aff3	0.958643	0.00253021
ENSMUST00000160839	Irf6	0.956877	0.00274927
ENSMUST00000160839	Pdk4	0.953456	0.00319904
ENSMUST00000160839	Cpt1b	0.952403	0.00334431
ENSMUST00000160839	Synpo	0.950644	0.00359387
ENSMUST00000160839	Bmf	0.950603	0.00359977
ENSMUST00000160839	Car6	0.949285	0.00379279
ENSMUST00000160839	Angptl4	0.947267	0.00409778
ENSMUST00000160839	Impa2	0.947241	0.0041019
ENSMUST00000160839	Gm830	0.946707	0.00418459
ENSMUST00000160839	Gm10030	0.944819	0.00448347
ENSMUST00000160839	Chrm4	0.943551	0.00468977
ENSMUST00000160839	Lipe	0.936286	0.00595992
ENSMUST00000160839	Cpt1a	0.935929	0.00602611
ENSMUST00000160839	Zkscan4	0.935317	0.00614058
ENSMUST00000160839	Rgs2	0.926237	0.00796078
ENSMUST00000160839	Ucp2	0.923482	0.00855843
ENSMUST00000160839	Ripply1	0.922693	0.00873352
ENSMUST00000160839	Efcab12	0.922479	0.00878122
ENSMUST00000160839	Chil5	0.919429	0.00947608
ENSMUST00000160839	1810011O10Rik	0.914353	0.010689
ENSMUST00000160839	Klf11	0.913741	0.01084
ENSMUST00000160839	Gm28036	0.913351	0.0109367
ENSMUST00000160839	Npy1r	0.912748	0.0110873
ENSMUST00000160839	Igfn1	0.909588	0.0118921
ENSMUST00000160839	Atp13a5	-0.900148	0.0144579
ENSMUST00000160839	Crabp2	-0.900173	0.0144508
ENSMUST00000160839	Cutal	-0.900836	0.0142625
ENSMUST00000160839	Slc1a6	-0.903056	0.0136418
ENSMUST00000160839	RP24-325P20.7	-0.903243	0.01359
ENSMUST00000160839	1700101E01Rik	-0.905607	0.0129446
ENSMUST00000160839	Cxadr	-0.906219	0.0127799
ENSMUST00000160839	Kcnk2	-0.906916	0.0125938
ENSMUST00000160839	Smtnl2	-0.910283	0.0117127
ENSMUST00000160839	N4bp3	-0.924246	0.00839063
ENSMUST00000160839	Cemip	-0.925456	0.00812809
ENSMUST00000160839	Iqgap3	-0.925851	0.00804324
ENSMUST00000160839	Grem1	-0.926449	0.00791559
ENSMUST00000160839	Kirrel3	-0.928394	0.00750755
ENSMUST00000160839	Myo1a	-0.93316	0.00655203
ENSMUST00000160839	Krt19	-0.933395	0.00650662
ENSMUST00000160839	Lipg	-0.934754	0.00624665
ENSMUST00000160839	Cd28	-0.936297	0.00595785
ENSMUST00000160839	Prkag3	-0.936739	0.00587629
ENSMUST00000160839	Ccnd3	-0.940781	0.00515647
ENSMUST00000160839	Gm36935	-0.941868	0.0049708
ENSMUST00000160839	Gm5424	-0.942171	0.00491962
ENSMUST00000160839	Tagln	-0.942988	0.00478282
ENSMUST00000160839	Il18rap	-0.943078	0.00476795
ENSMUST00000160839	Cdc25c	-0.943331	0.00472605
ENSMUST00000160839	Nuak2	-0.945964	0.00430089
ENSMUST00000160839	Slc17a9	-0.946733	0.00418051
ENSMUST00000160839	Fpgs	-0.946959	0.00414538
ENSMUST00000160839	Hivep3	-0.947161	0.00411417
ENSMUST00000160839	Gm42784	-0.948196	0.0039559
ENSMUST00000160839	Col13a1	-0.949017	0.00383257
ENSMUST00000160839	Itga9	-0.950105	0.00367215
ENSMUST00000160839	Atcay	-0.950495	0.0036154
ENSMUST00000160839	Egr2	-0.950927	0.00355321
ENSMUST00000160839	Sema7a	-0.956123	0.00284552
ENSMUST00000160839	Ccnd1	-0.959127	0.00247173
ENSMUST00000160839	Chst13	-0.960188	0.00234597
ENSMUST00000160839	Melk	-0.9638	0.00194199
ENSMUST00000160839	Egr1	-0.963803	0.00194161
ENSMUST00000160839	Apol9b	-0.964188	0.00190078
ENSMUST00000160839	Tpsab1	-0.972297	0.00114052
ENSMUST00000160839	Htr7	-0.983437	0.000409249
ENSMUST00000170150	Slamf9	0.992146	9.22849e-05
ENSMUST00000170150	Kif14	0.987154	0.000246464
ENSMUST00000170150	Sap30bpos	0.985822	0.000300107
ENSMUST00000170150	Gm2788	0.969393	0.00139086
ENSMUST00000170150	Cutal	0.966473	0.00166724
ENSMUST00000170150	Fam107a	0.966233	0.0016911
ENSMUST00000170150	Actg2	0.964287	0.00189034
ENSMUST00000170150	Zscan2	0.961531	0.00219133
ENSMUST00000170150	Kcnk2	0.954092	0.00311288
ENSMUST00000170150	1700101E01Rik	0.939392	0.00539861
ENSMUST00000170150	Egr3	0.936679	0.00588734
ENSMUST00000170150	Stac	0.932164	0.00674654
ENSMUST00000170150	Sost	0.930111	0.00715608
ENSMUST00000170150	Grem1	0.926943	0.00781095
ENSMUST00000170150	Cemip	0.926057	0.0079991
ENSMUST00000170150	Aldh1l1	0.925015	0.00822338
ENSMUST00000170150	9430092D12Rik	0.924488	0.00833784
ENSMUST00000170150	Slc2a4	0.923653	0.00852071
ENSMUST00000170150	Hes1	0.922648	0.00874365
ENSMUST00000170150	Mccc1os	0.92026	0.00928413
ENSMUST00000170150	Epha7	0.916665	0.0101278
ENSMUST00000170150	Cxcl14	0.914909	0.0105527
ENSMUST00000170150	Rgs7	0.913999	0.0107763
ENSMUST00000170150	Gm42555	0.91133	0.0114451
ENSMUST00000170150	Krt19	0.90822	0.0122488
ENSMUST00000170150	Cdc25c	0.908065	0.0122896
ENSMUST00000170150	Gm10603	-0.905293	0.0130293
ENSMUST00000170150	Neurl1b	-0.921578	0.00898394
ENSMUST00000170150	Dixdc1	-0.942654	0.00483857
ENSMUST00000170150	Abcg4	-0.951045	0.00353625
ENSMUST00000184126	Lrrc47	0.978485	0.000689382
ENSMUST00000184126	Tmem169	0.942243	0.0049075
ENSMUST00000184126	1700026D08Rik	0.935253	0.00615254
ENSMUST00000184126	Shd	0.91785	0.00984576
ENSMUST00000184126	Ccdc110	0.903762	0.0134469
ENSMUST00000184126	Clca4b	0.903577	0.0134978
ENSMUST00000184420	Gm10603	0.997918	6.49661e-06
ENSMUST00000184420	Procr	0.989074	0.000178409
ENSMUST00000184420	Gm8883	0.982653	0.000448755
ENSMUST00000184420	Adamts3	0.979738	0.000611637
ENSMUST00000184420	Neurl1b	0.978837	0.000667063
ENSMUST00000184420	Dixdc1	0.973513	0.00104306
ENSMUST00000184420	Klf11	0.971502	0.00120664
ENSMUST00000184420	Car9	0.966798	0.00163524
ENSMUST00000184420	Zkscan4	0.966104	0.00170396
ENSMUST00000184420	Lipe	0.96454	0.00186377
ENSMUST00000184420	Gm12543	0.964426	0.00187579
ENSMUST00000184420	Ucp3	0.96377	0.00194512
ENSMUST00000184420	Lrrc2	0.963397	0.00198515
ENSMUST00000184420	Edn1	0.962702	0.00206079
ENSMUST00000184420	Chil5	0.962622	0.00206962
ENSMUST00000184420	Pnmal1	0.96193	0.00214643
ENSMUST00000184420	Irf6	0.960568	0.00230171
ENSMUST00000184420	Rgs2	0.95746	0.00267603
ENSMUST00000184420	Gm29502	0.953296	0.0032209
ENSMUST00000184420	Impa2	0.95313	0.00324365
ENSMUST00000184420	Dnah6	0.951236	0.0035089
ENSMUST00000184420	Angptl4	0.949333	0.00378562
ENSMUST00000184420	Prtg	0.94918	0.00380834
ENSMUST00000184420	Trhde	0.946006	0.00429439
ENSMUST00000184420	Cpt1a	0.941896	0.00496601
ENSMUST00000184420	Ucp2	0.940103	0.00527408
ENSMUST00000184420	Bmf	0.939325	0.00541041
ENSMUST00000184420	Pdk4	0.939149	0.00544155
ENSMUST00000184420	Gstt1	0.938654	0.00552962
ENSMUST00000184420	Cpt1b	0.938049	0.00563805
ENSMUST00000184420	Ccdc110	0.936081	0.00599786
ENSMUST00000184420	Plin2	0.928415	0.00750313
ENSMUST00000184420	Atp8b4	0.927698	0.00765234
ENSMUST00000184420	Aff3	0.912173	0.0112317
ENSMUST00000184420	Mc5r	0.911339	0.0114426
ENSMUST00000184420	1810011O10Rik	0.902704	0.0137393
ENSMUST00000184420	RP23-74K24.2	0.902287	0.0138552
ENSMUST00000184420	Shd	0.902236	0.0138694
ENSMUST00000184420	Mmp13	0.900771	0.0142811
ENSMUST00000184420	Dhrs7c	-0.900699	0.0143015
ENSMUST00000184420	Ccnd3	-0.901533	0.0140662
ENSMUST00000184420	Kirrel3	-0.902424	0.0138172
ENSMUST00000184420	Sost	-0.902734	0.0137308
ENSMUST00000184420	Fanci	-0.903823	0.0134301
ENSMUST00000184420	Itga9	-0.904286	0.0133034
ENSMUST00000184420	Prkag3	-0.904778	0.0131691
ENSMUST00000184420	Gm5424	-0.908728	0.0121158
ENSMUST00000184420	Rasl11b	-0.911039	0.0115191
ENSMUST00000184420	Chst13	-0.911396	0.0114282
ENSMUST00000184420	Iqgap3	-0.913499	0.0109
ENSMUST00000184420	Sap30bpos	-0.914993	0.0105323
ENSMUST00000184420	Cxcl14	-0.917546	0.00991766
ENSMUST00000184420	Sema7a	-0.918211	0.00976064
ENSMUST00000184420	Mmel1	-0.91884	0.00961317
ENSMUST00000184420	Cd28	-0.919682	0.00941738
ENSMUST00000184420	Clec1a	-0.920726	0.00917744
ENSMUST00000184420	Myl3	-0.922204	0.00884292
ENSMUST00000184420	Myo1a	-0.923866	0.00847385
ENSMUST00000184420	Crabp2	-0.924201	0.00840042
ENSMUST00000184420	RP24-325P20.7	-0.924221	0.00839605
ENSMUST00000184420	Kif14	-0.924863	0.00825633
ENSMUST00000184420	Spta1	-0.925148	0.00819447
ENSMUST00000184420	Cnr1	-0.92887	0.00740925
ENSMUST00000184420	Slamf9	-0.929242	0.007333
ENSMUST00000184420	Mccc1os	-0.93107	0.00696318
ENSMUST00000184420	Gpr35	-0.932144	0.00675035
ENSMUST00000184420	Nuak2	-0.935724	0.00606432
ENSMUST00000184420	Krt19	-0.937608	0.00571772
ENSMUST00000184420	Cdc25c	-0.93769	0.00570277
ENSMUST00000184420	Egr2	-0.938315	0.00559018
ENSMUST00000184420	Apol9b	-0.938965	0.00547419
ENSMUST00000184420	N4bp3	-0.93904	0.0054609
ENSMUST00000184420	Gm42784	-0.943235	0.00474187
ENSMUST00000184420	2210011C24Rik	-0.946382	0.00423532
ENSMUST00000184420	Kcnk2	-0.946463	0.00422257
ENSMUST00000184420	Fpgs	-0.947669	0.00403617
ENSMUST00000184420	9430092D12Rik	-0.948185	0.00395762
ENSMUST00000184420	Ccnd1	-0.949459	0.00376703
ENSMUST00000184420	Tagln	-0.957187	0.00271015
ENSMUST00000184420	Epha7	-0.958178	0.00258701
ENSMUST00000184420	Pbk	-0.960063	0.00236055
ENSMUST00000184420	Il18rap	-0.961089	0.00224164
ENSMUST00000184420	Cutal	-0.962077	0.00212993
ENSMUST00000184420	Slc2a4	-0.963514	0.00197256
ENSMUST00000184420	Lrrc4	-0.963774	0.00194471
ENSMUST00000184420	Actg2	-0.96948	0.00138299
ENSMUST00000184420	Adra1d	-0.971116	0.00123934
ENSMUST00000184420	Cxadr	-0.972801	0.00109961
ENSMUST00000184420	1700101E01Rik	-0.974107	0.000996954
ENSMUST00000184420	Grem1	-0.974869	0.00093942
ENSMUST00000184420	Cd24a	-0.975809	0.000870729
ENSMUST00000184420	Hes1	-0.976332	0.000833611
ENSMUST00000184420	Cemip	-0.97745	0.000756989
ENSMUST00000184420	Myh4	-0.977792	0.000734296
ENSMUST00000184420	6330403A02Rik	-0.980497	0.000566835
ENSMUST00000184420	Egr3	-0.989238	0.000173124
NONMMUT033416.2	Chil5	0.993233	6.85345e-05
NONMMUT033416.2	Klf11	0.991891	9.83643e-05
NONMMUT033416.2	Lipe	0.991783	0.000101001
NONMMUT033416.2	Car9	0.991506	0.000107905
NONMMUT033416.2	Gm12543	0.986419	0.000275426
NONMMUT033416.2	Angptl4	0.985609	0.000309155
NONMMUT033416.2	Trhde	0.981149	0.000529705
NONMMUT033416.2	Zkscan4	0.980555	0.000563479
NONMMUT033416.2	Pnmal1	0.979851	0.000604909
NONMMUT033416.2	Gm8883	0.979077	0.000652088
NONMMUT033416.2	Lrrc2	0.978694	0.000676069
NONMMUT033416.2	Cpt1a	0.9784	0.000694794
NONMMUT033416.2	Impa2	0.976335	0.000833389
NONMMUT033416.2	Pdk4	0.971948	0.00116933
NONMMUT033416.2	Prtg	0.970735	0.00127209
NONMMUT033416.2	Gm10603	0.970436	0.0012981
NONMMUT033416.2	Irf6	0.967629	0.00155489
NONMMUT033416.2	Dnah6	0.967575	0.00156
NONMMUT033416.2	Neurl1b	0.966567	0.00165793
NONMMUT033416.2	Ucp3	0.966507	0.0016639
NONMMUT033416.2	Edn1	0.965892	0.00172515
NONMMUT033416.2	Npy1r	0.964068	0.00191347
NONMMUT033416.2	Ucp2	0.962906	0.00203838
NONMMUT033416.2	Bmf	0.962874	0.00204195
NONMMUT033416.2	Xirp2	0.961905	0.00214918
NONMMUT033416.2	Aff3	0.960041	0.00236313
NONMMUT033416.2	Gstt1	0.957583	0.00266059
NONMMUT033416.2	Procr	0.953676	0.00316915
NONMMUT033416.2	Cpt1b	0.952218	0.00337019
NONMMUT033416.2	Mtl5	0.951584	0.00345943
NONMMUT033416.2	Adamts3	0.950873	0.00356093
NONMMUT033416.2	Rgs2	0.949337	0.00378502
NONMMUT033416.2	Atp8b4	0.94864	0.00388905
NONMMUT033416.2	1810011O10Rik	0.947583	0.00404923
NONMMUT033416.2	Fbp2	0.943765	0.00465471
NONMMUT033416.2	Plin2	0.942367	0.00488671
NONMMUT033416.2	Dixdc1	0.940805	0.00515232
NONMMUT033416.2	Gm29502	0.939198	0.00543294
NONMMUT033416.2	Efcab12	0.937635	0.0057128
NONMMUT033416.2	Mc5r	0.936343	0.00594939
NONMMUT033416.2	Ccdc110	0.929268	0.0073276
NONMMUT033416.2	Mmp13	0.922954	0.00867552
NONMMUT033416.2	Fam13a	0.922821	0.00870512
NONMMUT033416.2	Igfn1	0.91974	0.0094039
NONMMUT033416.2	Saa3	0.91903	0.00956886
NONMMUT033416.2	Rspo2	0.918413	0.00971303
NONMMUT033416.2	Hmgb1	0.914582	0.0106328
NONMMUT033416.2	Sbk2	0.914426	0.0106712
NONMMUT033416.2	Ifng	0.913063	0.0110085
NONMMUT033416.2	Matr3-ps2	0.911175	0.0114845
NONMMUT033416.2	Gm830	0.910948	0.0115422
NONMMUT033416.2	Dock10	0.909234	0.0119838
NONMMUT033416.2	Gm4755	0.905847	0.0128797
NONMMUT033416.2	Kif14	-0.901286	0.0141356
NONMMUT033416.2	Rasl11b	-0.906005	0.0128375
NONMMUT033416.2	RP23-52F4.1	-0.906263	0.0127681
NONMMUT033416.2	Hes1	-0.908473	0.0121824
NONMMUT033416.2	Slc1a6	-0.909407	0.011939
NONMMUT033416.2	Gjb4	-0.910704	0.0116047
NONMMUT033416.2	Slc2a4	-0.912761	0.0110841
NONMMUT033416.2	Tmem202	-0.914446	0.0106661
NONMMUT033416.2	Melk	-0.916441	0.0101813
NONMMUT033416.2	Myl3	-0.91657	0.0101506
NONMMUT033416.2	Adra1d	-0.916649	0.0101315
NONMMUT033416.2	Egr1	-0.91854	0.00968341
NONMMUT033416.2	Smtnl2	-0.921304	0.00904587
NONMMUT033416.2	Gm5424	-0.926729	0.00785623
NONMMUT033416.2	1810041L15Rik	-0.929611	0.00725747
NONMMUT033416.2	Slc17a9	-0.930171	0.0071439
NONMMUT033416.2	Tpsab1	-0.930424	0.00709283
NONMMUT033416.2	Clec1a	-0.930493	0.00707888
NONMMUT033416.2	Sost	-0.931525	0.00687267
NONMMUT033416.2	Ddx60	-0.933155	0.00655309
NONMMUT033416.2	Lrtm2	-0.934185	0.00635493
NONMMUT033416.2	Gpr35	-0.937015	0.00582577
NONMMUT033416.2	Trim34a	-0.939016	0.00546516
NONMMUT033416.2	Atcay	-0.940014	0.0052895
NONMMUT033416.2	RP24-317F6.7	-0.940184	0.00525984
NONMMUT033416.2	Cutal	-0.942393	0.00488224
NONMMUT033416.2	Lrrc4	-0.94243	0.00487599
NONMMUT033416.2	Gas7	-0.942853	0.00480542
NONMMUT033416.2	Kcnk2	-0.943258	0.00473821
NONMMUT033416.2	Mccc1os	-0.94389	0.00463421
NONMMUT033416.2	Myh4	-0.944673	0.00450687
NONMMUT033416.2	Col13a1	-0.945522	0.00437094
NONMMUT033416.2	Hivep3	-0.945547	0.00436697
NONMMUT033416.2	Kirrel3	-0.946223	0.00426023
NONMMUT033416.2	Mmel1	-0.946831	0.0041653
NONMMUT033416.2	Epha7	-0.948525	0.00390636
NONMMUT033416.2	N4bp3	-0.949884	0.00370455
NONMMUT033416.2	RP23-144N15.8	-0.950355	0.0036358
NONMMUT033416.2	Fanci	-0.952247	0.00336603
NONMMUT033416.2	Actg2	-0.954235	0.00309372
NONMMUT033416.2	Spta1	-0.954744	0.00302575
NONMMUT033416.2	Prkag3	-0.959571	0.00241871
NONMMUT033416.2	Pbk	-0.959596	0.00241577
NONMMUT033416.2	Lipg	-0.961575	0.00218636
NONMMUT033416.2	Nuak2	-0.963917	0.00192945
NONMMUT033416.2	Dhrs7c	-0.966686	0.00164628
NONMMUT033416.2	1700101E01Rik	-0.96703	0.00161263
NONMMUT033416.2	Krt19	-0.967049	0.00161081
NONMMUT033416.2	Myo1a	-0.967802	0.00153837
NONMMUT033416.2	9430092D12Rik	-0.967968	0.00152261
NONMMUT033416.2	Grem1	-0.968329	0.00148871
NONMMUT033416.2	6330403A02Rik	-0.969239	0.00140478
NONMMUT033416.2	Cd28	-0.969539	0.0013777
NONMMUT033416.2	Cd24a	-0.969847	0.00135013
NONMMUT033416.2	Iqgap3	-0.97057	0.00128642
NONMMUT033416.2	Sema7a	-0.970621	0.00128202
NONMMUT033416.2	Cdc25c	-0.97117	0.00123474
NONMMUT033416.2	Cnr1	-0.971421	0.00121348
NONMMUT033416.2	Ccnd1	-0.971768	0.0011843
NONMMUT033416.2	Itga9	-0.972743	0.00110426
NONMMUT033416.2	Il18rap	-0.973094	0.00107613
NONMMUT033416.2	Cemip	-0.973264	0.00106265
NONMMUT033416.2	Ccnd3	-0.974047	0.00100162
NONMMUT033416.2	Egr3	-0.974339	0.000979276
NONMMUT033416.2	Gm42784	-0.977886	0.000728111
NONMMUT033416.2	Chst13	-0.978104	0.000713936
NONMMUT033416.2	Crabp2	-0.980878	0.000544961
NONMMUT033416.2	RP24-325P20.7	-0.981263	0.000523345
NONMMUT033416.2	Apol9b	-0.983511	0.000405613
NONMMUT033416.2	Tagln	-0.98377	0.000392983
NONMMUT033416.2	Fpgs	-0.983945	0.000384571
NONMMUT033416.2	Egr2	-0.986932	0.000255057
NONMMUT033416.2	Cxadr	-0.997617	8.51215e-06
NONMMUT080010.1	Rnf185	0.994157	5.11045e-05
NONMMUT080010.1	Lrtm2	0.947032	0.00413412
NONMMUT080010.1	Tmem202	0.946025	0.00429129
NONMMUT080010.1	Sost	0.932389	0.00670232
NONMMUT080010.1	Stab2	0.931561	0.00686561
NONMMUT080010.1	Gm37936	0.918437	0.00970739
NONMMUT080010.1	Lgr6	0.913852	0.0108125
NONMMUT080010.1	Stac	0.908601	0.0121489
NONMMUT080010.1	RP23-52F4.1	0.906611	0.0126751
NONMMUT080010.1	Gjb4	0.906507	0.0127027
NONMMUT080010.1	Fanci	0.90262	0.0137627
NONMMUT124495.1	Ccdc110	0.997063	1.29304e-05
NONMMUT124495.1	Shd	0.987571	0.000230756
NONMMUT124495.1	Mmp13	0.985283	0.000323295
NONMMUT124495.1	Ucp3	0.977352	0.000763562
NONMMUT124495.1	Prtg	0.970951	0.00125349
NONMMUT124495.1	Dnah6	0.968491	0.00147362
NONMMUT124495.1	Lrrc2	0.961473	0.00219792
NONMMUT124495.1	Clca4b	0.959802	0.00239138
NONMMUT124495.1	Atp8b4	0.957887	0.00262295
NONMMUT124495.1	Edn1	0.954851	0.00301163
NONMMUT124495.1	Gm12543	0.95196	0.00340628
NONMMUT124495.1	Neurl1b	0.951364	0.00349067
NONMMUT124495.1	Dock10	0.949506	0.00376014
NONMMUT124495.1	1700026D08Rik	0.948958	0.00384141
NONMMUT124495.1	Gstt1	0.944228	0.00457911
NONMMUT124495.1	Lrrc47	0.943594	0.0046827
NONMMUT124495.1	Sbk3	0.942797	0.0048147
NONMMUT124495.1	Gm10603	0.94072	0.00516704
NONMMUT124495.1	Gm29502	0.938659	0.00552868
NONMMUT124495.1	Car9	0.935326	0.00613881
NONMMUT124495.1	Klf11	0.930686	0.00704014
NONMMUT124495.1	Tmem169	0.92819	0.00754994
NONMMUT124495.1	Procr	0.92661	0.00788157
NONMMUT124495.1	Plin2	0.925946	0.00802298
NONMMUT124495.1	Adamts3	0.923969	0.00845133
NONMMUT124495.1	Saa3	0.920285	0.00927849
NONMMUT124495.1	Ucp2	0.918583	0.00967326
NONMMUT124495.1	Mc5r	0.917294	0.00997752
NONMMUT124495.1	Pnmal1	0.912714	0.0110957
NONMMUT124495.1	Cpt1a	0.912558	0.0111349
NONMMUT124495.1	1810011O10Rik	0.91235	0.011187
NONMMUT124495.1	Dixdc1	0.903036	0.0136471
NONMMUT124495.1	Sprr1a	0.900448	0.0143727
NONMMUT124495.1	Cd28	-0.901388	0.0141071
NONMMUT124495.1	Tagln	-0.903546	0.0135063
NONMMUT124495.1	Cd24a	-0.903829	0.0134286
NONMMUT124495.1	N4bp3	-0.904176	0.0133334
NONMMUT124495.1	Rasl11b	-0.904339	0.013289
NONMMUT124495.1	Egr3	-0.905024	0.0131022
NONMMUT124495.1	Myo1a	-0.905386	0.0130044
NONMMUT124495.1	Actg2	-0.906279	0.0127638
NONMMUT124495.1	Iqgap3	-0.910163	0.0117435
NONMMUT124495.1	1700101E01Rik	-0.912071	0.0112573
NONMMUT124495.1	Mccc1os	-0.913666	0.0108587
NONMMUT124495.1	Dhrs7c	-0.923387	0.00857943
NONMMUT124495.1	RP24-325P20.7	-0.926473	0.00791056
NONMMUT124495.1	1810041L15Rik	-0.926751	0.00785171
NONMMUT124495.1	Crabp2	-0.927847	0.00762118
NONMMUT124495.1	RP23-52F4.1	-0.927905	0.00760913
NONMMUT124495.1	Cxadr	-0.928952	0.00739243
NONMMUT124495.1	Fanci	-0.931963	0.00678608
NONMMUT124495.1	Epha7	-0.939977	0.00529597
NONMMUT124495.1	Gm38357	-0.946429	0.0042279
NONMMUT124495.1	RP23-144N15.8	-0.947685	0.00403366
NONMMUT124495.1	Mmel1	-0.959596	0.00241575
NONMMUT124495.1	Cnr1	-0.961771	0.0021642
NONMMUT124495.1	RP24-317F6.7	-0.964077	0.00191253
NONMMUT124495.1	6330403A02Rik	-0.967405	0.00157636
NONMMUT124495.1	Gpr35	-0.97058	0.00128558
